# Supplementary material for: In Vitro Culture of Rosmarinus officinalis L. in a Temporary Immersion System: Influence of Two Phytohormones on Plant Growth and Carnosol Production
Source: Pharmaceuticals (Basel). 2021 Jul 29;14(8):747. doi: 10.3390/ph14080747 (PMC8398425; doi:10.3390/ph14080747)
Supplement: Supplementary file 1 [file pharmaceuticals-14-00747-s001.zip]

Archive with 1 entries (1 files):
- pharmaceuticals-1239894-supplementary.pdf
